# Supplementary material for: The role of miR-200b/c in balancing EMT and proliferation revealed by an activity reporter
Source: Oncogene. 2021 Mar 2;40(12):2309–22. doi: 10.1038/s41388-021-01708-6 (PMC7994202; doi:10.1038/s41388-021-01708-6)
Supplement: Supplementary file 4 — Supplementary Table 1 [file 41388_2021_1708_MOESM4_ESM.xlsx]

## Sheet: Suppl. Table 1A
Genes Up regulated in miR-200b/c Low
ABTB2	EGR2	LOC100270804	SBDS	ZNF430
ACTA2	EID2	LOC100272217	SELK	ZNF431
ADAM32	ETS1	LOC100289230	SERPINE1	ZNF436
ADRA2C	EXOC8	LOC100506844	SIK1	ZNF441
AGAP11	FAM179B	LOC101928841	SLC25A21-AS1	ZNF554
ALOXE3	FAM200A	LOC644656	SMAP1	ZNF555
ALS2CR12	FAM214A	LOC646903	SMPD1	ZNF594
ANKAR	FAM46B	LRRC48	SNAI2	ZNF596
APOE	FLJ31104	LSMEM1	SNAPC1	ZNF624
ARID4A	FOXA1	LTBP2	STAM-AS1	ZNF654
ARID4B	FRS2	LTN1	SYNJ1	ZNF669
ARL14	GATA3	LVRN	TAF7L	ZNF674-AS1
ARRDC3	GEM	MAFF	TBC1D22B	ZNF721
AURKC	GNRH1	MAGEB3	TBX3	ZNF79
AVIL	GPATCH2	MAP3K8	TEF	ZNF821
BHLHE41	GPR3	MBIP	TFE3	ZNF833P
C17orf97	HCFC2	MED26	THAP1	ZNF92
C18orf65	HDAC9	MEX3B	THUMPD3-AS1	ZSCAN12P1
C1orf162	HIST1H2BD	MGARP	TIGAR	ZSCAN5A
C3orf38	HIST1H4E	MGC16142	TIGD4	ZSWIM3
CAPN10-AS1	HIST2H2BE	MOK	TMED6	ZNF430
CASS4	HOTAIRM1	MSH4	TMEM44-AS1	ZNF431
CCDC13	HSD17B7P2	MTTP	TNFAIP3	ZNF436
CCDC173	ICA1L	MURC	TPI1P2	ZNF441
CCDC30	IFIT2	MXD1	TRIM52	ZNF554
CCDC62	IL11	MYPN	TYW1B	ZNF555
CDC14A	IL23A	N4BP2L1	UBC	ZNF594
CDKN2AIP	IL31RA	NPR3	UCP3	ZNF596
CDKN2B	IL6R	NR4A3	VWCE	ZNF624
CFAP43	IQUB	OVGP1	WDR47	ZNF654
CHRM4	ITGA1	PARD6B	WDR78	ZNF669
CLEC4A	ITGAM	PCF11	YAF2	ZNF674-AS1
CLK1	JUN	PDLIM2	YOD1	ZNF721
CLK4	KBTBD8	PER2	ZBTB49	ZNF79
CNEP1R1	KDM4D	PIP5K1A	ZBTB6	ZNF821
COQ10B	KIAA0825	PLA2G15	ZEB1	ZNF833P
CPEB2	KLF10	PLA2G4C	ZEB1-AS1	ZNF92
CRY1	KLLN	PLK2	ZEB2	ZSCAN12P1
CSRNP1	KRCC1	PRDM1	ZFPM2-AS1	ZSCAN5A
CTC-338M12.4	KRTAP5-AS1	PRDM11	ZKSCAN4	ZSWIM3
CXCL8	LAMB3	PYGM	ZNF112	ZNF833P
CYLD	LATS2	RAET1L	ZNF14	ZNF92
DDR2	LCA5	RASGRF1	ZNF192P1	ZSCAN12P1
DKFZP434I0714	LCA5L	RBM24	ZNF211	ZSCAN5A
DLX2	LEKR1	RELB	ZNF23	ZSWIM3
DNAH10	LGALSL	RFPL3S	ZNF230
DNAJB2	LINC00659	RPL32P3	ZNF250
DNAJC27	LINC01004	RRN3P1	ZNF267
DRC1	LINC01024	RYBP	ZNF333
DUSP8	LINC01089	SAA2	ZNF34
DZANK1	LINC01588	SAXO2	ZNF425

## Sheet: Suppl. Table 1B
Genes Down regulated in miR-200b/c Low
ADAM19	SDC3
ADAMTS14	SGSM1
AKAP1	SIX3
C14orf1	SLC25A25-AS1
C14orf80	SLC29A1
CA12	SLC29A2
CALHM2	SLC29A3
CCNF	SLC5A3
CDC25B	SMPDL3B
CDCA3	SPC25
CDK18	ST6GAL1
CSPG4	TEAD2
CTDSPL	THEM6
DNMT3B	TMEM171
E2F2	TNS4
EHBP1L1	TP53I11
EIF4EBP2	TSPAN14
ELFN1-AS1	TUBA1B
FAM72B	TUBB
FGD3	TUBB4A
FOXRED2	UCP2
GABPB1-AS1	VASH1
GMPR
ID1
IGF2
INCENP
KCNQ2
KSR2
LINC00342
LRP8
LRRC45
MARCKSL1
MEGF6
MLPH
MTERF4
MUC3A
MYADM
NEURL1B
NXN
OLFM2
PACSIN3
PAQR4
PDE4A
POLR3K
PPM1M
PRSS16
PTMA
RAPGEF5
RCCD1
RMI2
RNASET2
