# Supplementary material for: The role of miR-200b/c in balancing EMT and proliferation revealed by an activity reporter
Source: Oncogene. 2021 Mar 2;40(12):2309–22. doi: 10.1038/s41388-021-01708-6 (PMC7994202; doi:10.1038/s41388-021-01708-6)
Supplement: Supplementary file 5 — Supplementary Table 2 [file 41388_2021_1708_MOESM5_ESM.xlsx]

## Sheet: Sheet1
top 10 in miR200 H	top 10 in miR200 L
ZNF687	OR52L1
EIF2D	MED10
GNPDA1	HTN1
H6PD	SLCO4A1
LCN10	HSD17B1
BTBD9	SAMD13
CHRNA2	PDLIM1
F9	NCP1L1
TRIB3	TMEM81
PROS1	ZNF334
